# Supplementary material for: Proteomics in IDH-mutated diffuse lower-grade glioma: a scoping review
Source: Neurooncol Adv. 2025 Dec 13;8(1):vdaf258. doi: 10.1093/noajnl/vdaf258 (PMC12932947; doi:10.1093/noajnl/vdaf258)
Supplement: vdaf258_Supplementary_Data [file vdaf258_supplementary_data.zip › Supplementary table 1.xlsx]

## Sheet: Blad1
Data collection form with included studies and associated data
Link	Study	Main research focus	Mass spectrometry study population	Recurrent, prior treatment	Number of samples (n)	WHO classification	Proteomic workflow, quantification method, instrument	Main findings	Number of identified proteins	Differentiated protein profiles concerning IDHmut dLGG	Differently expressed proteins (DEPs) concerning IDHmut dLGG	Enrichment analysis of DEPs concerning IDHmut dLGG	Other proteomic findings concerning IDHmut dLGG	Original proteomic data link/ directory
https://pubmed.ncbi.nlm.nih.gov/40518661/	Salem et al., 2025	Identifying specific proteins and pathways for glioma subgroup using quantitative proteomics	FF tissue samples from diffuse gliomas	Not stated, 2 patients with chemotherapy and 2 patient with radiotherapy	IDHmut dLGG (n = 34), IDHmut HGG (n = 12) GBM IDHwt (n = 36) ( proneural GBM (n = 9), classical GBM (n = 14), mesenchymal GBM (n = 13))	2021	LC-MS/MS, MS2 TMT, QExactive HF	Glioma grade and IDH-status correlate to different proteome patterns.	5,057	IDHmut dLGG/HGG and GBM clustered separately	IDHmut LGG vs. classical GBM = 162 DEPs IDHmut LGG vs. proneural GBM = 144 DEPs IDHmut LGG vs. mesenchymal GBM = 28 DEPs IDHmut dLGG vs. IDHmut HGG = 1 DEP	IDHmut dLGG vs. classical GBM were most associated with mitochondrial organization, lipid metabolism, and protein metabolism. IDHmut dLGG vs. Proneural GBM were most associated with mitochondrial organization, lipid metabolism, and pentose phosphate pathway. IDHmut dLGG vs. Mesenchymal GBM were most associated with translation, and lipid metabolism. IDHmut dLGG vs. IDHmut HGG were most associated…	PCA analysis and UMAP showed that separation was driven by tumor grade followed by IDH-status. The only DEP detected between IDHmut dLGG and IDHmut HGG was COG8, which was overexpressed in IDHmut dLGG.	https://massive.ucsd.edu/ProteoSAFe/private-dataset.jsp?task=07d1eb41382b48dd8dd03b77af856077
https://pubmed.ncbi.nlm.nih.gov/39562821/	Zhang et al., 2024*	Identifying a proteomic classification for glioma and potential biomarkers	FFPE tissue samples from gliomas and normal appearing brain	Not stated	grade 1 gliomas (n = 6) IDHmut AC (n = 51) ( grade 2 (n = 27), grade 3 (n = 14), grade 4 (n = 9)) IDHmut ODG (n = 47) ( grade 2 (n = 28), grade 3(n = 19)) GBM (n = 82), gliomas not elsewhere classified (n = 3) normal-appearing brain (n = 32)	2021	LC-MS/MS, LFQ 4D DIA, TimsTOFPro	Classifies gliomas in two distinct proteome subtypes. Identifies two potential biomarkers in TYMP and DPYD.	8,561	IDHmut and IDHwt clustered separately	IDHmut vs. IDHwt = 203 DEPs IDHmut astrocytomas grade 2/3 vs. grade 4 = 34 DEPs	IDHmut vs. IDHwt DEPs were most associated to lipid metabolism, fatty acid transport, DNA biosynthetic process, IL-12 signaling pathway, and IL-6 signaling pathway. AC grade 2/3 vs. grade 4 DEPs were most associated to the cell cycle control of chromosomal replication pathway.	The mitochondrial enzymes glutamate dehydrogenase GLUD1 and GLUD2 were significantly upregulated in IDHmut gliomas. CDK2 and IRF3 expression were reduced in grade 2/3 astrocytomas compared to grade 4.	https://www.iprox.cn/page/project.html?id=IPX0005800000
https://pubmed.ncbi.nlm.nih.gov/38473425/	Hudson et al., 2024	Identifying prognostic biomarkers associated with glioma progression	FF tissue samples from gliomas at initial diagnosis and later reoperation	Not applicable	IDHmut glioma (n = 6) at diagnosis: grade 2 (n = 4), grade 3 (n = 2) recurring as: grade 3 (n = 1), grade 4 (n = 5)	2021	LC-MS/MS, DIA SWATH-MS, TripleToF 6600+	3 proteins (CA9, CYFIP2 and LGALS3BP) were found to be associated with disease progression.	1,806	-	Initial vs. recurring samples = 32 DEPs	DEPs were most associated with the TCA cycle and synaptic pathways.	After an literature search, 5 out of the 32 DEP As well as 1 additional protein where chosen for immunohistochemistry. Out of these 6 proteins, 3 increased abundance with tumor grade. CA9, CYFIP2 and LGALS3BP. However, individually in multivariate analyses they did not remain significant. Combining 2 of the 3 proteins in multivariate analyses was identified as an independent prognostic marker.	Not found
https://pubmed.ncbi.nlm.nih.gov/37726528/	Yang et al., 2024	Distinguishing primary brain tumors and metastasis based on proteomics	FF tissue samples from gliomas and brain metastasis	Not stated	gliomas (n = 14) ( grade 2 IDHmut AC (n = 2), grade 3 IDHmut ODG (n = 1), grade 4 IDHmut AC (n = 4), grade 4 IDHwt (n = 7)) brain metastases (n = 15) ( lung cancer (n = 10), breast cancer (n = 3), colorectal cancer (n = 1), ovarian cancer (n = 1))	2016	LC-MS/MS, LFQ DDA, TimsTOF	Distinct proteome patterns for gliomas and brain metastases.	8,165	IDHmut Grade 2/3 and IDHmut 4 glioma clustered separately Gliomas and brain metastases clustered separately	IDHmut grade 2/3 vs. IDHmut grade 4 = 793 DEPs (list of DEPs not found) 4 DEPs were statically significant (volcano plot): SLC8A1, IER3IP1, DR1 and KDM3B	Highly expressed DEPs in IDHmut grade 2/3 were most associated with energy metabolism such as mitochondrion organization and microtubule-based transport. Highly expressed DEPs in grade 4 IDHmut was associated with increased RNA processes.	-	https://www.iprox.cn//page/project.html?id=IPX0004420000
https://pubmed.ncbi.nlm.nih.gov/36720864/	Wang et al., 2023*	Proteogenomic and phosphoproteomic profiling of glioma tumors	FFPE tissue samples from gliomas and normal brain	Not stated, mixed treated/ untreated,	grade 2 IDHmut ODG (n = 18), grade 2 IDHmut AC (n = 9), grade 3 IDHmut AC (n = 2), grade 4 IDHmut AC (n = 6) IDHwt GBM (n = 138), IDHmut GBM (n = 6), gliomas not elsewhere classified (n = 8), normal brain (n = 6)	2021	LC-MS/MS, LFQ, DDA, QExactive HFX or Orbitrap Exploris	Gliomas can be stratified into three proteomic subgroups. CDK2 inhibitor might be a promising drug target in GBM.	16,675 proteins 5,350 phosphoproteins	-	dLGG vs. GBM = 1,391 DEPs (list of DEPs not found)	DEPs were most associated with lipid oxidation, glutamine metabolic processes, glutamine transport, and GADPH metabolism.	IDH1 mutation and EGFR are mutually exclusive. Proteins regulating glutamate metabolism, and GABA receptor signaling pathway were elevated in IDHmut and downregulated in EGFRmut. Protein associated with PD-L1 signaling pathway and antigen processing and presentation process were elevated in EGFRmut and downregulated in IDHmut compared to wildtype. GSVA analysis showed that glutamate receptor sign…	https://www.iprox.cn//page/project.html?id=IPX0002031000
https://pubmed.ncbi.nlm.nih.gov/35526077/	Wong et al., 2022	Investigate transcriptomic and proteomic differences across LGG subtypes	FFPE tissue samples from LGG and normal brain	All untreated	IDHmut ODG (n = 21), IDHmut AC (n = 17), IDHwt (n = 10), normal brain (n = 6)	2021	LC-MS/MS, MS3 TMT, Orbitrap Fusion Tribrid	Transcriptomic signatures correlates to IDH and 1p19q-codeletion status. These signatures did not clearly transfer onto proteomics. 54 LGG subtype specific protein markers were identified.	5,894	All three LGG subgroups (IDHmut ODG, IDHmut AC, IDHwt) clustered separately from normal brain. IDHmut ODG and IDHwt mostly clustered separately while IDHmut AC were dispersed amongst the two other subgroups.	IDHmut ODG vs. IDHmut AC = 24 DEPs IDHmut ODG vs. IDHwt = 197 DEPs IDHmut AC vs. IDHwt = 46 DEPs 54 DEPs directionally concordant between groups: IDHmut ODG vs. IDHmut AC + IDHwt = 27 DEPs IDHmut AC vs. IDHmut ODG + IDHwt = 2 DEPs IDHwt vs. IDHmut ODG + IDHmut AC = 25 DEPs	Highly expressed DEPs in IDHmut ODG were most associated with cell-adhesion. Highly expressed DEPs in IDHmut AC were most associated with increased chromatin remodeling. Highly expressed DEPs in IDHwt were most associated with metabolic pathways. Highly expressed subtype specific DEPs in IDHmut ODG were most associated with brain development. Highly expressed subtype specific DEPs in IDHwt were m…	All LGG subtypes expressed higher levels of IDH1 and EGFR and lower levels of IDH2 compared to normal brain. 54 LGG subtype specific protein markers were identified, among these were Vimentin, Nestin, BCAT1, and S100A1 which according to the study are know surrogate markers for the IDHmut.	https://static-content.springer.com/esm/art%3A10.1186%2Fs40478-022-01372-1/MediaObjects/40478_2022_1372_MOESM19_ESM.xlsx
https://pubmed.ncbi.nlm.nih.gov/33093453/	Wang et al., 2020	Investigate the proteome of GBM exosomes	Cells and exosomes isolated from CSF samples from patients LGG, GBM and normal brain	Mix of initial/ recurrent, not stated	grade 2/3 IDHmut AC (n = 4), grade 3 IDHmut ODG (n = 3) GBM IDHwt (n = 7) samples without CNS disease or tumor (n = 4)	2016	LC-MS/MS, LFQ DDA, QExactive HF	GBM-CSF-exosomes contains the unique protein LGALS9 ligand which acts as a major regulator of tumor progression by inhibiting immunological response.	2,958	-	487 exosomes proteins, 406 apoptotic bodies proteins and 292 microvesicles proteins where higher in GBM than LGG. 347 proteins where unique cargo to GBM exosomes.	-	No specific LGG proteomic findings. Pathway analysis showed that the unique GBM exosome proteins where various cellular processes, such as antigen presentation, cell adhesion and cell metabolism. 18 proteins where related to endogenous antigen presentation, 1 of these where LGALS9 which was further investigated in the study.	https://static-content.springer.com/esm/art%3A10.1038%2Fs41419-020-03042-3/MediaObjects/41419_2020_3042_MOESM7_ESM.xls
https://pubmed.ncbi.nlm.nih.gov/32620753/	Oh et al., 2020	Identifying biomarkers for GBM based on proteomics and phosphoproteomics	FF tissue samples from GBM, LGG, and normal brain	Mix of initial/ recurrent, treated/ untreated samples	dLGG IDHwt (n = 5), dLGG IDHmut (n = 4) GBM IDHwt (n = 39), GBM IDHmut (n = 2) normal brains (n = 4)	2016	LC-MS/MS, MS2 TMT, QExactive	IDHwt GBM can be divided in to 2 proteomic subtypes which are primarily characterized by low or high abundance of OXPHOS-related proteins.	9,367 proteins detected 3,909 proteins and 4,489 phospho-sites selected for further analysis based on global internal standards	-	-	-	When compared to normal brain, gliomas show elevated levels of protein involved in cell proliferation and immune responses. IDHwt gliomas were had elevated phosphorylation levels at 25 phospho-sites compared to IDHmut gliomas. Of these sites, the phosphorylation of STAT1 correlated with elevated target protein levels in IDHwt tumors.	https://proteomecentral.proteomexchange.org/cgi/GetDataset?ID=PXD015545-3
https://pubmed.ncbi.nlm.nih.gov/31960518/	Dekker et al., 2020	Investigate changes in protein levels associated to IDH mutations in diffuse gliomas	FFPE tissue samples from diffuse gliomas	Not stated	grade 2/3 IDHmut AC (n = 18), grade 2 IDHmut ODG (n = 11) GBM IDHwt (n = 19)	2016	LC-MS/MS, LFQ DDA and targeted PRM, QExactive HF	Enzymes involved in the metabolism of glutamate, lactate, and the conversion of α-ketoglutarate were increased in IDHmut gliomas.	1,509	IDHwt and IDHmut clustered separately. IDHmut AC and IDHmut ODG did not cluster separately.	IDHmut vs. IDHwt = 28 DEPs Targeted mass spectrometry for 68 proteins related to DEPs above were performed. Targeted mass spectrometry, IDHmut vs. IDHwt = 48 DEPs	Targeted mass spectrometry DEPs were most associated with glutamniolysis.	The changes in enzymes and transporters rations indicate increased lactate import and its conversion to pyruvate. Enzymes that convert proline, valine, leucine, and isoleucine into glutamate were also increased. The authors conclude that IDHmut metabolism is rewired to increase glutamate and lactate imports and conversion into α-ketoglutarate to decrease metabolic stress caused by the mutation.	https://proteomecentral.proteomexchange.org/cgi/GetDataset?ID=PXD016697
https://pubmed.ncbi.nlm.nih.gov/31353322/	Djuric et al., 2019	Investigates proteomics of glioma subgroups	FF and FFPE tissue samples from gliomas. FFPE tissue samples from meningiomas and medulloblastoma as controls.	All FF samples and all but one FFPE sample was non-recurrent and untreated.	FF samples (n = 15) ( grade 1 (n = 3), grade 2/3 IDHmut ODG (n = 4), grade 2/3 IDHmut AC (n = 3), grade 4 IDHmut ODG (n = 2), grade 4 IDHmut AC (n = 1), grade 4 IDHwt (n = 2)) FFPE samples (n = 15) ( grade 2/3 IDHmut ODG (n = 4), grade 2/3 IDHmut AC (n = 2), grade 4 IDHmut AC (n = 1), grade 4 IDHwt (n = 5), meningiomas (n = 2), medulloblastoma (n = 1))	2016	LC-MS/MS, LFQ DDA, QExactive Plus	Abundance of specific proteins involved in chloride transport and epithelial to mesenchymal transition differed between IDHwt and -mut.	5,496	FF cohort: Grade 1 gliomas and IDHwt clustered separately from IDHmut. IDHmut AC and IDHmut ODG did not cluster separately. FFPE cohort: IDHwt, IDHmut AC and IDHmut ODG clustered separately.	FFPE cohort: IDHmut AC vs. IDHmut ODG vs. IDHwt = 287 DEPs IDHmut AC vs. IDHmut ODG = 116 DEPs	FF cohort: DEPs did not yield any associated pathways in IDHmut. FFPE cohort: Highly expressed DEPs in IDHmut were most associated with oxidative-induced senescence, cadherin signaling and mRNA-splicing. Highly expressed DEPs in IDHwt were most associated with extracellular matrix, BRAF signaling and epithelial to mesenchymal transition.	-	FFPE: https://proteomecentral.proteomexchange.org/cgi/GetDataset?ID=PXD010099 FF: https://proteomecentral.proteomexchange.org/cgi/GetDataset?ID=PXD010133
https://pubmed.ncbi.nlm.nih.gov/29563135/	Dettling et al., 2018	Investigates potential T-cell antigens of IDHmut LGG using proteomics	FF tissue from LGG	Not stated	IDHmut dLGG (n = 4)	2016	LC-MS/MS, identification only, LTQ Orbitrap XL	Identified 5 novel tumor-associated antigens in IDHmut dLGG	2,897	-	-	-	The list of potential proteins were narrowed down to 79 candidates after a litterateur search as well as exclusion of contaminants and proteins common in normal brain. After further immunologic testing 5 of these (CRKII, CFL1, CNTN1, NME2, and TKT) were identified as frequent targets of endogenous T-cell response in IDHmut LGG patients but not in controls.	Not found
https://pubmed.ncbi.nlm.nih.gov/28679024/	Gahoi et al., 2017	Investigates proteomic changes in CSF of different grades of gliomas	CSF samples from patients with gliomas and controls	Not stated	Glioma (n = 17) ( IDHmut grade 2 (n = 3), IDHmut grade 3 (n = 5) IDHwt grade 2 (n = 1), IDHwt grade 3 (n = 1), GBM (n = 7)) controls (n = 3)	2007	LC-MS/MS, iTRAQ DDA, Q-TOF	Found 63 DEPs in the CSF of glioma patients which were associated with metabolism of lipids and lipoproteins, complement and coagulation cascades and extracellular matrix remodeling.	~170 proteins were identified per analyzed set	IDHwt and IDHmut clustered separately.	DEPs in gliomas vs. Controls = 63 DEPs IDHmut vs. IDHwt = 25 DEPs	Highly expressed DEPs in IDHmut were most associated with oxidative stress and reactive oxygen species. Highly expressed DEPs in IDHwt were most associated with complement pathway and defense response.	Haptoglobin was upregulated in IDHwt samples compared to IDHmut.	Not found
https://pubmed.ncbi.nlm.nih.gov/27282637/	Oktay et al., 2016	Investigates the genetic single-nucleotide polymorphism rs55705857's role in glioma oncogenesis	FF tissue from grade 2 IDHmut gliomas and controls	Not stated	grade 2 IDHmut OG ATRXwt (n = 9) (3 A/G and 6 A/A) grade 2 IDHmut AC ATRXmut (n = 7) (3 A/G and 4 A/A)	2007	LC-MS/MS, not stated	The rs55705857 polymorphism was uniquely associated to IDHmut gliomas (not to gliomas, CNS malignancies or other IDHmut tumors in general). The presence of the allele may increase MYC expression.	1,561	-	IDHmut ODG ATRXwt A/G vs. A/A = 35 DEPs IDHmut ODG ATRXmut A/G vs. A/A = 15 DEPs	DEPs did not yield any associated pathways.	Transcriptional regulation analysis identified c-MYC as the number one associated transcription factor. A second associated transcription factor identified was CREB1.	Not found
	Abbreviations: IDH= isocitrate dehydrogenase, dLGG= diffuse lower-grade gliomas, HGG= high-grade gliomas, AC= astrocytoma, ODG= oligodendroglioma, IDHmut= IDH mutated, IDHwt= IDH wildtype, GBM= glioblastoma, FF= fresh frozen, FFPE= formalin-fixed paraffin-embedded, DEPs= Differentially expressed proteins, CSF= cerebrospinal fluid, CNS= central nervous system, MS= mass spectrometry, LFQ= label-fre…
	*Studies included from references and updated reviews
