# Supplementary material for: Proteomics in IDH-mutated diffuse lower-grade glioma: a scoping review
Source: Neurooncol Adv. 2025 Dec 13;8(1):vdaf258. doi: 10.1093/noajnl/vdaf258 (PMC12932947; doi:10.1093/noajnl/vdaf258)
Supplement: vdaf258_Supplementary_Data [file vdaf258_supplementary_data.zip › Supplementary table 2.xlsx]

## Sheet: Blad1
DEPs identfied in included studies
Salem et al. IDHmut dLGG vs classic GBM		Salem et al. IDHmut dLGG vs. proneuronal GBM		Salem et al. IDHmut dLGG vs. mesenchymal GBM		Salem et al. IDHmut dLGG vs. IDHmut HGG		Zhang et al. IDHmut vs. IDHwt		Zhang et al. IDHmut grade 2-3 vs. 4 astrocytoma		Hudson et al. IDHmut dLGG vs. Recurrent HGG		Yang et al. IDHmut dLGG vs. IDHmut grade 4		Wong et al. IDHmut dLGG Oligodendroglioma vs. dLGG astrocytoma		Wong et al. dLGG oligodendroglioma vs. IDHwt dLGG		Wong et al. IDHmut dLGG astrocytoma vs. IDHwt dLGG		Wong et al. Oligodendroglioma vs. dLGG astrocytom + IDHwt		Wong et al. Astrocytoma vs. dLGG oligodendroglioma + IDHwt		Wong et al. dLGG IDHwt vs. Astro + oligo		Dekker et al. IDHmut dLGG vs. GBM		Djuric et al. IDHmut vs. GBM
P16402	Down	Q15311	Down	Q15311	Down	Q96MW5	Up	A0A075B6K4	Down	P31751	Down	Q16527	Down	P32418	Down	P16112	Up	P01023	Down	P02768	Down	P80404	Up	Q16348	Up	P02768	Up	P80404	Up	Q8IZP0
Q14956	Down	Q7Z7K6	Down	Q99584	Down			O00168	Down	P24941	Down	Q08380	Down	Q9Y5U9	Down	O43602	Up	P80404	Up	P03950	Down	Q9UIJ7	Up	Q9UGI6	Up	P80723	Down	Q99798	Up	Q9NYB9
P17931	Down	P63313	Down	P26038	Down			O00299	Down	Q86T65	Up	P04004	Down	Q01658	Down	Q9H4E7	Down	Q8N6N7	Up	P56378	Up	P05091	Up			Q9NUP1	Down	Q13085	Up	Q99798
P16401	Down	P16401	Down	Q16718	Down			O00468	Down	P08637	Down	Q6IAA8	Down	Q7LBC6	Down	Q8TD84	Up	Q9UIJ7	Up	P80723	Up	P49419	Up			P02747	Up	P68032	Down	P68133
P15259	Down	P26583	Down	Q13557	Down			O14786	Down	Q13643	Down	P01042	Down			A6NHQ2	Up	P02768	Down	Q9NUP1	Up	A6NE02	Up			P06307	Down	P54886	Up	P35609
P24821	Down	Q14315	Down	O95182	Down			O15540	Down	O95302	Down	P00488	Down			Q9UJJ9	Up	O94788	Up	P02747	Down	Q15417	Down			P36222	Up	P30038	Up	O43707
P00533	Down	P62266	Down	Q9NRV9	Down			O60568	Down	P50440	Down	Q9NZJ7	Up			Q8N257	Up	P05091	Up	P06307	Up	Q96F85	Up			O95967	Up	P09972	Up	P61160
P26038	Down	Q92820	Down	P51970	Down			O95302	Down	Q9H0R5	Down	O00429	Up			P10915	Up	P51649	Up	P28907	Up	Q8TD84	Up			P58549	Down	P54687	Down	P14621
O14558	Down	P42677	Down	Q96NT1	Down			P00338	Down	Q96SL4	Down	P31946	Up			Q9UGI6	Down	P49419	Up	P36222	Down	A6NHQ2	Up			P63215	Down	P12694	Up	Q96SZ5
P05204	Down	P37802	Down	Q8TE77	Down			P00450	Down	P01903	Down	P08195	Up			Q8TC05	Up	P05186	Up	Q9Y240	Down	P21333	Down			P18065	Up	P21953	Up	P01019
P07451	Down	Q9NX58	Down	Q96A49	Down			P00738	Down	P01911	Down	P07954	Up			Q14728	Down	P02760	Down	O95967	Down	Q9UJJ9	Up			P01859	Up	O75390	Up	P04075
P08758	Down	Q9NW13	Down	Q99614	Down			P00746	Down	Q7LGA3	Down	P21796	Up			P03886	Down	Q9BTT0	Down	Q07075	Down	Q8N257	Up			P01860	Up	Q8N465	Up	P09972
P48681	Down	P84098	Down	Q9HD26	Down			P01008	Down	P13284	Down	Q9P2R7	Up			Q96DR8	Up	P04083	Down	P58549	Up	P10915	Up			P01743	Up	P30084	Up	P02760
Q0VD83	Down	P63173	Down	Q9UBC2	Down			P01009	Down	Q13576	Down	Q9H936	Up			P48681	Down	P02647	Down	P63215	Up	Q13907	Up			P01742	Up	P06733	Up	P39687
P26583	Down	P61513	Down	Q8IWW6	Up			P01011	Down	Q14653	Down	O43301	Up			Q969E2	Down	P02652	Down	Q13491	Up	P46940	Down			A0A0A0MS15	Up	P49327	Down	P04083
P08670	Down	O94855	Down	Q8N4Q0	Up			P01042	Down	P05161	Down	Q99798	Up			Q9BYH1	Up	P02655	Down	Q14956	Down	Q9P0M6	Up			A0A0J9YX35	Up	P07954	Up	P07355
P55899	Down	A6ZKI3	Down	Q03154	Up			P01619	Down	P07942	Down	O75306	Up			Q13336	Down	P02656	Down	P84074	Up	Q8TC05	Up			P01780	Up	P11413	Up	A6NMY6
P37802	Down	P49321	Down	P51116	Up			P01903	Down	Q9Y6N6	Down	O15540	Up			Q16348	Down	P05067	Up	P18065	Down	Q14728	Down			A0A0C4DH34	Up	P04406	Down	P08758
O15164	Down	Q70UQ0	Down	Q8NI60	Up			P01911	Down	P49736	Down	Q96F07	Up			Q9BQ16	Up	P17544	Down	P01859	Down	Q96DR8	Up			P01619	Up	O94925	Up	P13798
Q06830	Down	P62854	Down	Q96F10	Up			P02647	Down	P33991	Down	P46459	Up			Q13247	Up	P98196	Down	P01860	Down	P48681	Down			P19823	Up	Q9UI32	Up	Q9HDC9
P54687	Down	O60701	Down	Q8TDZ2	Up			P02675	Down	Q14566	Down	P68366	Up			O95772	Down	P56381	Up	P01743	Down	Q9BXI3	Up			Q96BZ8	Down	P00367	Up	P48444
Q16527	Down	P46779	Down	Q96ER9	Up			P02748	Down	P33993	Down	Q9BRX8	Up			Q8NBP0	Down	P80723	Up	P01742	Down	Q9P121	Up			O94772	Down	P49448	Up	Q07960
Q6YHK3	Down	P13667	Down	Q9BXW7	Up			P02751	Down	Q14728	Down	Q99719	Up			Q9HCJ6	Up	P54687	Down	A0A0A0MS15	Down	Q96FC7	Up			P04156	Down	P15104	Up	P52566
P09455	Down	P00338	Down	Q9BQ69	Up			P02763	Down	Q9UBG0	Down	P80723	Up			P09327	Down	Q9NUP1	Up	A0A0J9YX35	Down	Q00577	Up			P23297	Down	P17174	Up	O15144
P50454	Down	P49207	Down	Q9NVH6	Up			P02774	Down	P43490	Down	P13637	Up					A6NE02	Up	P01780	Down	Q9UJV8	Up			P01011	Up	P00505	Up	O15145
Q13547	Down	P62753	Down	P53007	Up			P02786	Down	Q02809	Down	P62873	Up					P02747	Down	A0A0C4DH34	Down	Q9BYH1	Up			Q8NHG7	Down	P06744	Down	O15511
Q15417	Down	Q92688	Down	P50150	Up			P02788	Down	O60568	Down	P37840	Up					P01024	Down	P01619	Down	P02730	Down			P01033	Up	Q6NVY1	Up	Q12797
Q13263	Down	Q16718	Down	A6NJ78	Up			P02790	Down	P50454	Down	P10644	Up					P04003	Down	P19823	Down	Q9BQ16	Up			P41732	Down	P19367	Up	Q5SQI0
Q9UL68	Down	Q13263	Down					P04004	Down	P43007	Up	P60880	Up					P01031	Down	Q9UGI6	Up	O60279	Up			Q9BQB6	Up	P52789	Up	P54709
Q13185	Down	O75937	Down					P04083	Down	Q9NTJ3	Down	P08247	Up					P13671	Down	Q16363	Down	Q8NBP0	Down					O75874	Down	P25705
Q92820	Down	Q8IYD1	Down					P05155	Down	P42224	Down	P17600	Up					P10643	Down	Q96BZ8	Up	Q9HCJ6	Up					P48735	Up	P06576
Q13438	Down	Q9NWS0	Down					P05161	Down	P11388	Down	P63027	Up					P07360	Down	O94772	Up	P08670	Down					Q9H9P8	Up	O75110
Q99541	Down	P61254	Down					P05362	Down	P19971	Down							P02748	Down	Q9Y4B5	Down							P00338	Up	O75363
P42773	Down	Q9Y6T7	Down					P05546	Down	Q15942	Down							P22748	Up	Q8IY26	Down							P07195	Up	P11274
P40121	Down	Q9HAV4	Down					P06703	Down									P06307	Up	Q9NRQ2	Up							P40926	Up	P21810
Q12882	Down	P35268	Down					P06737	Down									P41217	Up	P04156	Up							O95822	Up	Q7L1Q6
P60660	Down	P32969	Down					P07355	Down									P04233	Down	P23297	Up							P04181	Up	P0C0L5
Q8TE77	Down	P17844	Down					P07942	Down									P00751	Down	P01011	Down							Q02218	Up	P01031
Q05682	Down	Q14232	Down					P08637	Down									Q03591	Down	Q16348	Up							P11498	Up	Q6P1X6
P27797	Down	Q8TBF2	Down					P08648	Down									P10645	Up	P43007	Up							P08559	Up	P02748
Q9NX58	Down	O95347	Down					P09382	Down									P36222	Down	Q8NHG7	Up							P17858	Up	Q8NFZ8
P46940	Down	Q9NTK5	Down					P09455	Down									P06732	Up	P01033	Down							P08237	Up	Q05682
O00299	Down	Q6P3W7	Down					P11388	Down									Q15417	Down	P41732	Up							Q01813	Up	P27797
P07237	Down	P18887	Down					P12814	Down									Q96F85	Up	Q9P2H5	Down							P18669	Up	P27824
P41223	Down	P61289	Down					P13498	Down									P26992	Up	Q9BQB6	Down							P52209	Up	Q01518
P00338	Down	P61353	Down					P16070	Down									Q9P232	Up	Q9Y4E1	Up							P00558	Down	P40121
P13667	Down	P31749	Down					P17812	Down									P00450	Down									O95336	Down	P47756
P11021	Down	Q7L3T8	Down					P17931	Down									Q96CG8	Down									P14618	Down	P48643
O43633	Down	Q14690	Down					P19256	Down									P81605	Up									P31040	Up	P08571
Q9UBE0	Down	P62241	Down					P19652	Down									Q96HU8	Up									P21912	Down	O95400
P18887	Down	Q02878	Down					P19823	Down									P27487	Down									O60669	Up	P16070
Q13643	Down	Q92845	Down					P19827	Down									Q8TD84	Up									O15427	Up	Q9BXW7
Q969H8	Down	P62081	Down					P19971	Down									O95967	Down									P43004	Up	P06732
O43852	Down	O14562	Down					P20591	Down									Q15768	Down									P43003	Up	O75122
O43707	Down	Q9Y5A9	Down					P21333	Down									Q6UWR7	Up									Q15758	Up	O00299
O14737	Down	Q7Z4H8	Down					P23219	Down									Q8IUS5	Up									P11166	Up	Q9Y696
P46778	Down	P50914	Down					P23497	Down									P00488	Down									P11169	Down	P10909
P14625	Down	Q08752	Down					P24593	Down									A6NHQ2	Up									Q9Y6R1	Up	Q15417
P06737	Down	P30050	Down					P24941	Down									Q9UK22	Up									Q9P2R7	Up	Q13057
Q96NT1	Down	Q02880	Down					P25205	Down									Q9Y6R7	Down									P53597	Up	P08123
Q5T0N5	Down	Q9UBE0	Down					P26038	Down									P49789	Up									Q96I99	Down	P02462
Q9HAB8	Down	Q96JJ7	Down					P27338	Down									P21333	Down									P29401	Up	P08572
Q13557	Down	P61247	Down					P29466	Down									P02751	Down									P60174	Down	P12110
Q8IY67	Down	Q9Y3F4	Down					P29622	Down									P58549	Up									P07437	Up	Q92905
P31749	Down	P15170	Down					P31751	Down									P32456	Down											P57737
Q9Y265	Down	Q9Y265	Down					P31949	Down									P02774	Down											Q14019
P62081	Down	P37198	Down					P32455	Down									P23434	Up											P00450
P52788	Down	P35580	Down					P33991	Down									P56159	Up											Q9BZJ0
P35579	Down	Q9Y266	Down					P33993	Down									P00367	Up											P07585
O43402	Down	Q9Y2W1	Down					P36222	Down									P09471	Up											O75935
Q9Y5Z4	Down	Q96A49	Down					P37802	Down									P63215	Up											Q9NUU7
Q02809	Down	P49790	Down					P40121	Down									Q9UJJ9	Up											Q9UMR2
Q86XL3	Down	P40222	Down					P40261	Down									P09488	Up											Q9Y315
Q9UH65	Down	Q9NRN7	Down					P42224	Down									Q92759	Down											Q8WXX5
Q6P3W7	Down	Q6FI81	Down					P42892	Down									P08236	Down											P33316
Q9BRK5	Down	P19784	Down					P43490	Down									P16402	Down											Q8WXU2
Q9Y6G9	Down	P55060	Down					P46940	Down									Q8N257	Up											P68104
P14314	Down	Q15369	Down					P48681	Down									P84243	Up											Q5VTE0
Q99873	Down	P78406	Down					P48960	Down									Q6Y1H2	Down											O43324
Q14257	Down	P43686	Down					P49005	Down									P10915	Up											P19525
P49790	Down	Q96SZ5	Up					P49736	Down									P01903	Down											Q8N8S7
Q9H6Z4	Down	Q15435	Up					P50440	Down									P50135	Up											Q96HE7
Q8NBJ5	Down	Q9HA65	Up					P50454	Down									Q86XE5	Up											P00488
Q13017	Down	Q7Z434	Up					P50479	Down									P02790	Down											Q01469
P36507	Down	Q9Y303	Up					P54687	Down									Q58FF8	Up											Q9NZB2
P55060	Down	P11274	Up					P60903	Down									Q9Y547	Down											P55899
Q9UBC2	Down	P30048	Up					Q01469	Down									Q13907	Up											P02671
Q9UPN3	Down	Q9Y2E4	Up					Q02809	Down									Q16666	Down											P02675
Q8IWW6	Down	Q86U28	Up					Q13322	Down									P18065	Down											P02679
Q15435	Up	Q9UIJ7	Up					Q13451	Down									P01857	Down											Q96AY3
Q8IWT6	Up	P05165	Up					Q13576	Down									P01859	Down											Q5T1M5
Q9H1K0	Up	Q9H479	Up					Q13643	Down									P01860	Down											O95302
Q86X76	Up	Q9Y3D0	Up					Q13938	Down									P01861	Down											P21333
Q8N2K0	Up	P50416	Up					Q14315	Down									P23083	Down											P02751
Q8N6H7	Up	Q9NZJ7	Up					Q14566	Down									P01743	Down											Q9H0Q3
Q96SZ5	Up	Q9BPX6	Up					Q14624	Down									P01742	Down											O14976
Q4G176	Up	Q96F10	Up					Q14653	Down									A0A0A0MS15	Down											P04406
O95822	Up	P05166	Up					Q14728	Down									A0A0J9YX35	Down											P02774
Q9Y276	Up	O95674	Up					Q15942	Down									P01780	Down											Q92947
Q96FZ7	Up	Q8IWW6	Up					Q5EB52	Down									A0A0C4DH34	Down											P14136
Q03154	Up	Q96JI7	Up					Q658P3	Down									P01834	Down											O75223
Q03426	Up	P25325	Up					Q6EMK4	Down									P01619	Down											Q9H4G4
P33316	Up	Q8N4Q0	Up					Q6UVK1	Down									A0A075B6H7	Down											P00367
Q8N2G8	Up	O00142	Up					Q6UVY6	Down									B9A064	Down											P49448
Q13505	Up	P55789	Up					Q6UX53	Down									P80748	Down											P63092
Q9ULB1	Up	P33316	Up					Q7LGA3	Down									O75054	Down											P15586
P57737	Up	Q8NI60	Up					Q7Z4H8	Down									Q96HW7	Down											P07203
Q86U28	Up	P53602	Up					Q8IWE2	Down									P46940	Down											P49841
P05166	Up	Q96EW2	Up					Q8NDH3	Down									Q13576	Down											P00390
P05165	Up	Q9NUB1	Up					Q8NFU3	Down									Q9Y6F6	Up											Q9P0M6
P82675	Up	Q9HA64	Up					Q8TE77	Down									P19827	Down											P07686
P11498	Up	Q86TM6	Up					Q92539	Down									P19823	Down											O75146
Q8NAT1	Up	Q5T8D3	Up					Q96AY3	Down									Q6UXX5	Up											P04439
Q8NBU5	Up	Q2VPB7	Up					Q96FQ6	Down									P03952	Down											P01903
Q5T8D3	Up	Q6ZWT7	Up					Q96SL4	Down									P01042	Down											P02790
Q9NVH1	Up	Q9NZB8	Up					Q96SN8	Down									Q9NSB2	Down											P04196
Q99569	Up	Q8WWP7	Up					Q99584	Down									Q96BZ8	Up											Q53GQ0
P35270	Up	Q9GZM7	Up					Q9BVM4	Down									Q9H008	Up											P14625
O00562	Up	Q96ID5	Up					Q9BZQ8	Down									Q86UE6	Up											P0DMV8
Q9Y3D0	Up	P82932	Up					Q9H0R5	Down									P33241	Down											P0DMV9
O94766	Up	P39210	Up					Q9HAB8	Down									P02788	Down											P11021
O00264	Up	Q9BY89	Up					Q9HBL8	Down									O94772	Up											Q9UJY1
Q16762	Up	Q8N5J2	Up					Q9NTJ3	Down									P0DP58	Up											P05362
P30048	Up	Q8N9B5	Up					Q9NYL2	Down									Q9P0M6	Up											O75874
P30039	Up	Q6KCM7	Up					Q9P0Z9	Down									Q8IWC1	Up											P01871
Q8N5N7	Up	Q9NVH6	Up					Q9UBG0	Down									P02686	Up											P80748
Q9NZJ7	Up	P53007	Up					Q9UH65	Down									P25205	Down											Q96ID5
Q96F10	Up	P50150	Up					Q9Y4A5	Down									Q14566	Down											Q13418
Q9UIJ7	Up	Q16762	Up					Q9Y6N6	Down									Q8TC05	Up											Q8NI35
Q6P4A7	Up	O14735	Up					Q9Y6R7	Down									Q6UX53	Down											P46940
P50416	Up	Q96ER9	Up					A6NE02	Up									Q14728	Down											Q13576
Q9BQ69	Up	Q9NRX5	Up					O15394	Up									Q13875	Up											P53990
Q5JPH6	Up	A6NK06	Up					O43865	Up									Q9NZE8	Up											P05556
Q8N4Q0	Up	Q9H156	Up					O60245	Up									P04732	Up											P16144
Q8NI60	Up	Q96D05	Up					O60610	Up									P03905	Down											P18564
Q9BXW7	Up	Q96LL9	Up					O60890	Up									Q96DR8	Up											P19823
Q96FC7	Up	Q92506	Up					O95196	Up									P43490	Down											Q14624
Q96GK7	Up	Q9H1K4	Up					P00367	Up									Q00604	Up											Q14573
Q9NVH6	Up	Q5ST30	Up					P02511	Up									P56181	Up											O94819
Q92506	Up	O75096	Up					P02649	Up									P48681	Down											Q9BY89
P82930	Up	P30711	Up					P05091	Up									Q92686	Up											Q12756
O60783	Up	Q9BYH1	Up					P05165	Up									Q9NPD7	Up											Q7Z4S6
Q9BSF4	Up	Q9NVV5	Up					P05166	Up									Q9BXI3	Up											O00139
O95196	Up	Q9H1J1	Up					P07305	Up									Q9P121	Up											Q14974
Q9Y6C9	Up							P09972	Up									P02763	Down											Q16363
Q9BV81	Up							P10915	Up									P19652	Down											O15230
Q15836	Up							P13611	Up									Q96FC7	Up											P11047
O75146	Up							P24752	Up									P00747	Down											P28838
Q9NP58	Up							P28907	Up									Q96Q06	Up											P13796
P09972	Up							P30405	Up									P55058	Down											Q32P28
P80404	Up							P31937	Up									P02689	Up											P09382
Q96ER9	Up							P40145	Up									P63098	Up											Q08380
Q9BYH1	Up							P42330	Up									P04156	Up											Q9NUP9
P50150	Up							P43007	Up									P26022	Down											Q15334
P53007	Up							P49448	Up									Q00577	Up											Q03252
P00403	Up							P51649	Up									Q9UJV8	Up											Q9C0E8
A6NJ78	Up							P52758	Up									Q9Y2P8	Down											Q8N1G4
Q5ST30	Up							Q00059	Up									P17081	Down											Q8IWT6
Q9H330	Up							Q02252	Up									P52758	Up											P61626
Q8IZN3	Up							Q04828	Up									P23297	Up											Q9UPN3
TM245	Up							Q13740	Up									P31949	Down											P61326
ZDH14	Up							Q15172	Up									Q8WTV0	Up											P78559
								Q16773	Up									Q96T21	Down											P11137
								Q52LD8	Up									Q96LD8	Up											P27361
								Q5VUB5	Up									P01009	Down											P02144
								Q7L9B9	Up									P01011	Down											Q14728
								Q7Z3D6	Up									P01008	Down											Q15773
								Q86T65	Up									P05155	Down											P25325
								Q8IYQ7	Up									Q99574	Up											P26038
								Q8N3J6	Up									Q9BYH1	Up											P35579
								Q8WUK0	Up									Q96DD7	Up											P60660
								Q8WXD2	Up									Q9H1K4	Up											P14649
								Q92506	Up									Q8N1S5	Down											O00159
								Q92752	Up									P02730	Down											P43490
								Q96FC7	Up									Q9BQ16	Up											O14594
								Q96GW7	Up									P46977	Down											Q9UGV2
								Q96HY7	Up									O60279	Up											O95168
								Q96JA1	Up									Q8NHG7	Up											O75489
								Q96KN1	Up									Q9UI15	Up											Q92859
								Q9BYH1	Up									A6NFQ2	Down											P48681
								Q9H4F8	Up									P01033	Down											P14543
								Q9NQ66	Up									Q04724	Down											Q9UNW9
								Q9NQ79	Up									Q9UIK5	Up											Q96DE0
								Q9NVH6	Up									Q9NV29	Up											P20774
								Q9P0M6	Up									Q8TBQ9	Down											P02763
								Q9UDY2	Up									Q92752	Up											P07237
								Q9UKU0	Up									Q16890	Up											Q8WX93
								Q9Y2K2	Up									O94811	Up											Q96AQ6
								Q9Y3D2	Up									P41732	Up											P11498
								Q9Y6F6	Up									Q8NBP0	Down											P08559
								Q9Y6T7	Up									Q9GZX9	Down											P30101
																		Q16831	Down											P13667
																		Q9HCJ6	Up											Q15084
																		P08670	Down											P02776
																		Q9BQB6	Down											P10720
																		P62760	Up											P07737
																		O76080	Up											P52209
																														P00558
																														Q92643
																														O00625
																														Q9NQ66
																														Q8N3E9
																														Q15149
																														Q8TD55
																														Q02809
																														O60568
																														P55058
																														P23284
																														Q15435
																														P17252
																														P08575
																														Q00577
																														P06737
																														Q9NP72
																														P61019
																														Q9NRW1
																														P47224
																														Q9BWF3
																														P09455
																														Q8NBN7
																														P35241
																														P18621
																														P62917
																														P05388
																														Q8NHW5
																														P62701
																														Q5VZM2
																														P62070
																														Q9P2E9
																														Q96T23
																														Q9NQC3
																														P21817
																														P31949
																														Q99584
																														P05109
																														Q9Y512
																														Q9Y6U3
																														Q9UIL1
																														P22307
																														P01009
																														P01011
																														P30740
																														P35237
																														P08697
																														P50454
																														Q9H9B4
																														Q9BWM7
																														P43007
																														Q9H1K4
																														P12235
																														P12236
																														Q6PCB7
																														Q01650
																														Q15599
																														Q8IYB5
																														Q9H4F8
																														Q96RF0
																														Q96L92
																														Q9UNH7
																														O15020
																														Q9Y6N5
																														P12931
																														Q15532
																														P43307
																														P42224
																														O15400
																														Q96I99
																														Q9UH65
																														Q8N3V7
																														Q01995
																														Q00059
																														Q15582
																														Q8WUH2
																														Q9BU02
																														Q9P016
																														P29401
																														Q9Y490
																														Q6PI78
																														Q9NVH6
																														P09493
																														P06753
																														P67936
																														Q9H313
																														P49411
																														P19971
																														Q9UHD9
																														Q16851
																														P31930
																														O14949
																														P21796
																														P08670
																														Q9H269
																														Q9NP79
																														Q9H7D7
