# Supplementary material for: Proteomics in IDH-mutated diffuse lower-grade glioma: a scoping review
Source: Neurooncol Adv. 2025 Dec 13;8(1):vdaf258. doi: 10.1093/noajnl/vdaf258 (PMC12932947; doi:10.1093/noajnl/vdaf258)
Supplement: vdaf258_Supplementary_Data [file vdaf258_supplementary_data.zip › Supplementary table 3.xlsx]

## Sheet: Intersections
Overlapping DEPs between studies comparing IDHmut and GBM
Salem et al. IDHmut dLGG vs classic GBM	Salem et al. IDHmut dLGG vs classic GBM ∩ Zhang et al. IDHmut vs. IDHwt	Salem et al. IDHmut dLGG vs classic GBM ∩ Zhang et al. IDHmut vs. IDHwt ∩ Djuric et al. IDHmut vs. GBM	Salem et al. IDHmut dLGG vs classic GBM ∩ Djuric et al. IDHmut vs. GBM	Salem et al. IDHmut dLGG vs classic GBM ∩ Zhang et al. IDHmut vs. IDHwt ∩ Dekker et al. IDHmut dLGG vs. GBM	Salem et al. IDHmut dLGG vs classic GBM ∩ Dekker et al. IDHmut dLGG vs. GBM	Salem et al. IDHmut dLGG vs classic GBM ∩ Dekker et al. IDHmut dLGG vs. GBM ∩ Djuric et al. IDHmut vs. GBM	Salem et al. IDHmut dLGG vs classic GBM ∩ Zhang et al. IDHmut vs. IDHwt ∩ Dekker et al. IDHmut dLGG vs. GBM ∩ Djuric et al. IDHmut vs. GBM	Zhang et al. IDHmut vs. IDHwt	Zhang et al. IDHmut vs. IDHwt ∩ Djuric et al. IDHmut vs. GBM	Zhang et al. IDHmut vs. IDHwt ∩ Dekker et al. IDHmut dLGG vs. GBM ∩ Djuric et al. IDHmut vs. GBM	Dekker et al. IDHmut dLGG vs. GBM ∩ Djuric et al. IDHmut vs. GBM	Dekker et al. IDHmut dLGG vs. GBM	Djuric et al. IDHmut vs. GBM
P16402	P17931	P26038	P08758	P54687	O95822	P11498	P09972	A0A075B6K4	O60568	P00367	Q99798	Q13085	Q8IZP0
Q14956	P37802	P48681	P08670	P00338	P80404			O00168	O95302	P49448	P04406	P68032	Q9NYB9
P16401	Q8TE77	P09455	P55899					O00468	P00450		O75874	P54886	P68133
P15259	Q13643	P50454	Q15417					O14786	P01009		P08559	P30038	P35609
P24821	Q9HAB8	P40121	P60660					O15540	P01011		P52209	P12694	P61160
P00533	P05166	P46940	Q05682					P00738	P01903		P00558	P21953	P14621
O14558	P05165	O00299	P27797					P00746	P02675		Q96I99	O75390	P01019
P05204	Q96FC7	P06737	P07237					P01008	P02748		P29401	Q8N465	P04075
P07451	Q92506	Q02809	P13667					P01042	P02751			P30084	P02760
Q0VD83	O95196	Q9UH65	P11021					P01619	P02763			P06733	P39687
P26583	Q9BYH1	Q9NVH6	O43707					P01911	P02774			P49327	A6NMY6
O15164			P14625					P02647	P02790			P07954	P13798
Q06830			P35579					P02786	P04083			P11413	Q9HDC9
Q16527			Q9UPN3					P02788	P05362			O94925	P48444
Q6YHK3			Q15435					P04004	P07355			Q9UI32	Q07960
Q13547			Q8IWT6					P05155	P09382			P15104	P52566
Q13263			Q96SZ5					P05161	P16070			P17174	O15144
Q9UL68			P33316					P05546	P19823			P00505	O15145
Q13185			P57737					P06703	P19971			P06744	O15511
Q92820			O75146					P07942	P21333			Q6NVY1	Q12797
Q13438								P08637	P31949			P19367	Q5SQI0
Q99541								P08648	P42224			P52789	P54709
P42773								P11388	P43490			P48735	P25705
Q12882								P12814	Q01469			Q9H9P8	P06576
Q9NX58								P13498	Q13576			P07195	O75110
P41223								P17812	Q14624			P40926	O75363
O43633								P19256	Q14728			P04181	P11274
Q9UBE0								P19652	Q96AY3			Q02218	P21810
P18887								P19827	Q99584			P17858	Q7L1Q6
Q969H8								P20591	P43007			P08237	P0C0L5
O43852								P23219	Q00059			Q01813	P01031
O14737								P23497	Q9H4F8			P18669	Q6P1X6
P46778								P24593	Q9NQ66			O95336	Q8NFZ8
Q96NT1								P24941	Q9P0M6			P14618	P27824
Q5T0N5								P25205				P31040	Q01518
Q13557								P27338				P21912	P47756
Q8IY67								P29466				O60669	P48643
P31749								P29622				O15427	P08571
Q9Y265								P31751				P43004	O95400
P62081								P32455				P43003	Q9BXW7
P52788								P33991				Q15758	P06732
O43402								P33993				P11166	O75122
Q9Y5Z4								P36222				P11169	Q9Y696
Q86XL3								P40261				Q9Y6R1	P10909
Q6P3W7								P42892				Q9P2R7	Q13057
Q9BRK5								P48960				P53597	P08123
Q9Y6G9								P49005				P60174	P02462
P14314								P49736				P07437	P08572
Q99873								P50440					P12110
Q14257								P50479					Q92905
P49790								P60903					Q14019
Q9H6Z4								Q13322					Q9BZJ0
Q8NBJ5								Q13451					P07585
Q13017								Q13938					O75935
P36507								Q14315					Q9NUU7
P55060								Q14566					Q9UMR2
Q9UBC2								Q14653					Q9Y315
Q8IWW6								Q15942					Q8WXX5
Q9H1K0								Q5EB52					Q8WXU2
Q86X76								Q658P3					P68104
Q8N2K0								Q6EMK4					Q5VTE0
Q8N6H7								Q6UVK1					O43324
Q4G176								Q6UVY6					P19525
Q9Y276								Q6UX53					Q8N8S7
Q96FZ7								Q7LGA3					Q96HE7
Q03154								Q7Z4H8					P00488
Q03426								Q8IWE2					Q9NZB2
Q8N2G8								Q8NDH3					P02671
Q13505								Q8NFU3					P02679
Q9ULB1								Q92539					Q5T1M5
Q86U28								Q96FQ6					Q9H0Q3
P82675								Q96SL4					O14976
Q8NAT1								Q96SN8					Q92947
Q8NBU5								Q9BVM4					P14136
Q5T8D3								Q9BZQ8					O75223
Q9NVH1								Q9H0R5					Q9H4G4
Q99569								Q9HBL8					P63092
P35270								Q9NTJ3					P15586
O00562								Q9NYL2					P07203
Q9Y3D0								Q9P0Z9					P49841
O94766								Q9UBG0					P00390
O00264								Q9Y4A5					P07686
Q16762								Q9Y6N6					P04439
P30048								Q9Y6R7					P04196
P30039								A6NE02					Q53GQ0
Q8N5N7								O15394					P0DMV8
Q9NZJ7								O43865					P0DMV9
Q96F10								O60245					Q9UJY1
Q9UIJ7								O60610					P01871
Q6P4A7								O60890					P80748
P50416								P02511					Q96ID5
Q9BQ69								P02649					Q13418
Q5JPH6								P05091					Q8NI35
Q8N4Q0								P07305					P53990
Q8NI60								P10915					P05556
Q9BXW7								P13611					P16144
Q96GK7								P24752					P18564
P82930								P28907					Q14573
O60783								P30405					O94819
Q9BSF4								P31937					Q9BY89
Q9Y6C9								P40145					Q12756
Q9BV81								P42330					Q7Z4S6
Q15836								P51649					O00139
Q9NP58								P52758					Q14974
Q96ER9								Q02252					Q16363
P50150								Q04828					O15230
P53007								Q13740					P11047
P00403								Q15172					P28838
A6NJ78								Q16773					P13796
Q5ST30								Q52LD8					Q32P28
Q9H330								Q5VUB5					Q08380
Q8IZN3								Q7L9B9					Q9NUP9
TM245								Q7Z3D6					Q15334
ZDH14								Q86T65					Q03252
								Q8IYQ7					Q9C0E8
								Q8N3J6					Q8N1G4
								Q8WUK0					P61626
								Q8WXD2					P61326
								Q92752					P78559
								Q96GW7					P11137
								Q96HY7					P27361
								Q96JA1					P02144
								Q96KN1					Q15773
								Q9NQ79					P25325
								Q9UDY2					P14649
								Q9UKU0					O00159
								Q9Y2K2					O14594
								Q9Y3D2					Q9UGV2
								Q9Y6F6					O95168
								Q9Y6T7					O75489
													Q92859
													P14543
													Q9UNW9
													Q96DE0
													P20774
													Q8WX93
													Q96AQ6
													P30101
													Q15084
													P02776
													P10720
													P07737
													Q92643
													O00625
													Q8N3E9
													Q15149
													Q8TD55
													P55058
													P23284
													P17252
													P08575
													Q00577
													Q9NP72
													P61019
													Q9NRW1
													P47224
													Q9BWF3
													Q8NBN7
													P35241
													P18621
													P62917
													P05388
													Q8NHW5
													P62701
													Q5VZM2
													P62070
													Q9P2E9
													Q96T23
													Q9NQC3
													P21817
													P05109
													Q9Y512
													Q9Y6U3
													Q9UIL1
													P22307
													P30740
													P35237
													P08697
													Q9H9B4
													Q9BWM7
													Q9H1K4
													P12235
													P12236
													Q6PCB7
													Q01650
													Q15599
													Q8IYB5
													Q96RF0
													Q96L92
													Q9UNH7
													O15020
													Q9Y6N5
													P12931
													Q15532
													P43307
													O15400
													Q8N3V7
													Q01995
													Q15582
													Q8WUH2
													Q9BU02
													Q9P016
													Q9Y490
													Q6PI78
													P09493
													P06753
													P67936
													Q9H313
													P49411
													Q9UHD9
													Q16851
													P31930
													O14949
													P21796
													Q9H269
													Q9NP79
													Q9H7D7

## Sheet: Overlapping DEPs
DEPs overlapping in three or four studies (out of four) comparing IDHmut dLGG and GBM
Entry	Entry Name	Protein names	Gene Names	Organism	Length
P09972	ALDOC_HUMAN	Fructose-bisphosphate aldolase C (EC 4.1.2.13) (Brain-type aldolase)	ALDOC ALDC	Homo sapiens (Human)	364
P11498	PYC_HUMAN	Pyruvate carboxylase, mitochondrial (EC 6.4.1.1) (Pyruvic carboxylase) (PCB)	PC	Homo sapiens (Human)	1178
P00367	DHE3_HUMAN	Glutamate dehydrogenase 1, mitochondrial (GDH 1) (EC 1.4.1.3)	GLUD1 GLUD	Homo sapiens (Human)	558
P49448	DHE4_HUMAN	Glutamate dehydrogenase 2, mitochondrial (GDH 2) (EC 1.4.1.3)	GLUD2 GLUDP1	Homo sapiens (Human)	558
P54687	BCAT1_HUMAN	Branched-chain-amino-acid aminotransferase, cytosolic (BCAT(c)) (EC 2.6.1.42)	BCAT1 BCT1 ECA39	Homo sapiens (Human)	386
P00338	LDHA_HUMAN	L-lactate dehydrogenase A chain (LDH-A) (EC 1.1.1.27) (Cell proliferation-inducing gene 19 protein) (LDH muscle subunit) (LDH-M) (Renal carcinoma antigen NY-REN-59)	LDHA PIG19	Homo sapiens (Human)	332
P26038	MOES_HUMAN	Moesin (Membrane-organizing extension spike protein)	MSN	Homo sapiens (Human)	577
P48681	NEST_HUMAN	Nestin	NES Nbla00170	Homo sapiens (Human)	1621
P09455	RET1_HUMAN	Retinol-binding protein 1 (Cellular retinol-binding protein) (CRBP) (Cellular retinol-binding protein I) (CRBP-I)	RBP1 CRBP1	Homo sapiens (Human)	135
P50454	SERPH_HUMAN	Serpin H1 (47 kDa heat shock protein) (Arsenic-transactivated protein 3) (AsTP3) (Cell proliferation-inducing gene 14 protein) (Collagen-binding protein) (Colligin) (Rheumatoid arthritis-related antigen RA-A47)	SERPINH1 CBP1 CBP2 HSP47 SERPINH2 PIG14	Homo sapiens (Human)	418
P40121	CAPG_HUMAN	Macrophage-capping protein (Actin regulatory protein CAP-G)	CAPG AFCP MCP	Homo sapiens (Human)	348
P46940	IQGA1_HUMAN	Ras GTPase-activating-like protein IQGAP1 (p195)	IQGAP1 KIAA0051	Homo sapiens (Human)	1657
O00299	CLIC1_HUMAN	Chloride intracellular channel protein 1 (Chloride channel ABP) (Glutaredoxin-like oxidoreductase CLIC1) (EC 1.8.-.-) (Glutathione-dependent dehydroascorbate reductase CLIC1) (EC 1.8.5.1) (Nuclear chloride ion channel 27) (NCC27) (Regulatory nuclear chloride ion channel protein) (hRNCC)	CLIC1 G6 NCC27	Homo sapiens (Human)	241
P06737	PYGL_HUMAN	Glycogen phosphorylase, liver form (EC 2.4.1.1)	PYGL	Homo sapiens (Human)	847
Q02809	PLOD1_HUMAN	Procollagen-lysine,2-oxoglutarate 5-dioxygenase 1 (EC 1.14.11.4) (Lysyl hydroxylase 1) (LH1)	PLOD1 LLH PLOD	Homo sapiens (Human)	727
Q9UH65	SWP70_HUMAN	Switch-associated protein 70 (SWAP-70)	SWAP70 KIAA0640 HSPC321	Homo sapiens (Human)	585
Q9NVH6	TMLH_HUMAN	Trimethyllysine dioxygenase, mitochondrial (EC 1.14.11.8) (Epsilon-trimethyllysine 2-oxoglutarate dioxygenase) (Epsilon-trimethyllysine hydroxylase) (TML hydroxylase) (TML-alpha-ketoglutarate dioxygenase) (TML dioxygenase) (TMLD)	TMLHE TMLH	Homo sapiens (Human)	421
