# Supplementary material for: Proteomics in IDH-mutated diffuse lower-grade glioma: a scoping review
Source: Neurooncol Adv. 2025 Dec 13;8(1):vdaf258. doi: 10.1093/noajnl/vdaf258 (PMC12932947; doi:10.1093/noajnl/vdaf258)
Supplement: vdaf258_Supplementary_Data [file vdaf258_supplementary_data.zip › Supplementary table 4.xlsx]

## Sheet: string_interactions
STRING database web-based tools cluster analysis of 17 DEPs between IDHmut and IDHwt that were overlapping in three or four reviewed studies.
#node1	node2	node1_string_id	node2_string_id	neighborhood_on_chromosome	gene_fusion	phylogenetic_cooccurrence	homology	coexpression	experimentally_determined_interaction	database_annotated	automated_textmining	combined_score
ALDOC	PYGL	9606.ENSP00000378731	9606.ENSP00000216392	0.042	0	0	0	0.203	0.053	0	0.382	0.494
ALDOC	LDHA	9606.ENSP00000378731	9606.ENSP00000445175	0	0	0	0	0.126	0.059	0.8	0.627	0.93
BCAT1	GLUD1	9606.ENSP00000443459	9606.ENSP00000277865	0.107	0	0	0	0.126	0	0	0.527	0.599
BCAT1	GLUD2	9606.ENSP00000443459	9606.ENSP00000327589	0.107	0	0	0	0.121	0	0	0.434	0.518
BCAT1	TMLHE	9606.ENSP00000443459	9606.ENSP00000335261	0	0	0	0	0.054	0	0.585	0.082	0.608
BCAT1	PC	9606.ENSP00000443459	9606.ENSP00000498994	0	0	0	0	0.083	0	0	0.413	0.439
BCAT1	LDHA	9606.ENSP00000443459	9606.ENSP00000445175	0.057	0	0	0	0.094	0.162	0.8	0.429	0.903
GLUD1	PYGL	9606.ENSP00000277865	9606.ENSP00000216392	0.052	0	0	0	0.202	0	0	0.518	0.604
GLUD1	LDHA	9606.ENSP00000277865	9606.ENSP00000445175	0	0	0	0	0.139	0	0	0.537	0.585
GLUD1	BCAT1	9606.ENSP00000277865	9606.ENSP00000443459	0.107	0	0	0	0.126	0	0	0.527	0.599
GLUD1	GLUD2	9606.ENSP00000277865	9606.ENSP00000327589	0	0	0.047	0.986	0.122	0.835	0.9	0.054	0.984
GLUD1	PC	9606.ENSP00000277865	9606.ENSP00000498994	0	0	0	0	0.044	0	0.956	0.78	0.99
GLUD2	GLUD1	9606.ENSP00000327589	9606.ENSP00000277865	0	0	0.047	0.986	0.122	0.835	0.9	0.054	0.984
GLUD2	LDHA	9606.ENSP00000327589	9606.ENSP00000445175	0	0	0	0	0.146	0	0	0.344	0.416
GLUD2	BCAT1	9606.ENSP00000327589	9606.ENSP00000443459	0.107	0	0	0	0.121	0	0	0.434	0.518
GLUD2	PC	9606.ENSP00000327589	9606.ENSP00000498994	0	0	0	0	0.042	0	0.956	0.484	0.976
IQGAP1	MSN	9606.ENSP00000268182	9606.ENSP00000353408	0	0	0	0	0.172	0	0	0.311	0.405
IQGAP1	SWAP70	9606.ENSP00000268182	9606.ENSP00000315630	0	0	0	0	0.116	0	0.4	0.151	0.511
LDHA	PYGL	9606.ENSP00000445175	9606.ENSP00000216392	0	0	0	0	0.15	0	0	0.489	0.547
LDHA	GLUD1	9606.ENSP00000445175	9606.ENSP00000277865	0	0	0	0	0.139	0	0	0.537	0.585
LDHA	GLUD2	9606.ENSP00000445175	9606.ENSP00000327589	0	0	0	0	0.146	0	0	0.344	0.416
LDHA	ALDOC	9606.ENSP00000445175	9606.ENSP00000378731	0	0	0	0	0.126	0.059	0.8	0.627	0.93
LDHA	BCAT1	9606.ENSP00000445175	9606.ENSP00000443459	0.057	0	0	0	0.094	0.162	0.8	0.429	0.903
LDHA	PC	9606.ENSP00000445175	9606.ENSP00000498994	0.043	0	0	0	0.116	0.069	0.937	0.622	0.978
MSN	IQGAP1	9606.ENSP00000353408	9606.ENSP00000268182	0	0	0	0	0.172	0	0	0.311	0.405
PC	PYGL	9606.ENSP00000498994	9606.ENSP00000216392	0	0	0	0	0.102	0	0	0.612	0.637
PC	GLUD1	9606.ENSP00000498994	9606.ENSP00000277865	0	0	0	0	0.044	0	0.956	0.78	0.99
PC	GLUD2	9606.ENSP00000498994	9606.ENSP00000327589	0	0	0	0	0.042	0	0.956	0.484	0.976
PC	BCAT1	9606.ENSP00000498994	9606.ENSP00000443459	0	0	0	0	0.083	0	0	0.413	0.439
PC	LDHA	9606.ENSP00000498994	9606.ENSP00000445175	0.043	0	0	0	0.116	0.069	0.937	0.622	0.978
PLOD1	SERPINH1	9606.ENSP00000196061	9606.ENSP00000434412	0	0	0	0	0.167	0	0	0.394	0.474
PYGL	ALDOC	9606.ENSP00000216392	9606.ENSP00000378731	0.042	0	0	0	0.203	0.053	0	0.382	0.494
PYGL	LDHA	9606.ENSP00000216392	9606.ENSP00000445175	0	0	0	0	0.15	0	0	0.489	0.547
PYGL	GLUD1	9606.ENSP00000216392	9606.ENSP00000277865	0.052	0	0	0	0.202	0	0	0.518	0.604
PYGL	PC	9606.ENSP00000216392	9606.ENSP00000498994	0	0	0	0	0.102	0	0	0.612	0.637
SERPINH1	PLOD1	9606.ENSP00000434412	9606.ENSP00000196061	0	0	0	0	0.167	0	0	0.394	0.474
SWAP70	IQGAP1	9606.ENSP00000315630	9606.ENSP00000268182	0	0	0	0	0.116	0	0.4	0.151	0.511
TMLHE	BCAT1	9606.ENSP00000335261	9606.ENSP00000443459	0	0	0	0	0.054	0	0.585	0.082	0.608
