# Supplementary material for: Proteomics in IDH-mutated diffuse lower-grade glioma: a scoping review
Source: Neurooncol Adv. 2025 Dec 13;8(1):vdaf258. doi: 10.1093/noajnl/vdaf258 (PMC12932947; doi:10.1093/noajnl/vdaf258)
Supplement: vdaf258_Supplementary_Data [file vdaf258_supplementary_data.zip › Supplementary table 5.xlsx]

## Sheet: 1
STRING database web-based tool pathway analysis of the identified metabolic cluster of eight overlapping DEPs between IDHmut and IDHwt. Showing the top three enriched pathways from gene ontology, kyoto encyclopedia of genes and genomes, Reactome, and WikiPathways databases.
category	term ID	term description	observed gene count	background gene count	strength	signal	false discovery rate	matching proteins in your network (IDs)	matching proteins in your network (labels)
KEGG	hsa01100	Metabolic pathways	8	1435	1.14	1.42	2.73e-07	9606.ENSP00000216392,9606.ENSP00000277865,9606.ENSP00000327589,9606.ENSP00000335261,9606.ENSP00000378731,9606.ENSP00000443459,9606.ENSP00000445175,9606.ENSP00000498994	PYGL,GLUD1,GLUD2,TMLHE,ALDOC,BCAT1,LDHA,PC
KEGG	hsa01200	Carbon metabolism	4	116	1.93	2.45	1.51e-05	9606.ENSP00000277865,9606.ENSP00000327589,9606.ENSP00000378731,9606.ENSP00000498994	GLUD1,GLUD2,ALDOC,PC
KEGG	hsa00471	D-Glutamine and D-glutamate metabolism	2	5	2.99	2.12	0.00034	9606.ENSP00000277865,9606.ENSP00000327589	GLUD1,GLUD2
GO Process	GO:0044283	Small molecule biosynthetic process	5	446	1.44	1.2	0.0022	9606.ENSP00000277865,9606.ENSP00000327589,9606.ENSP00000378731,9606.ENSP00000443459,9606.ENSP00000498994	GLUD1,GLUD2,ALDOC,BCAT1,PC
GO Process	GO:0019752	Carboxylic acid metabolic process	6	819	1.26	1.05	0.0022	9606.ENSP00000277865,9606.ENSP00000327589,9606.ENSP00000378731,9606.ENSP00000443459,9606.ENSP00000445175,9606.ENSP00000498994	GLUD1,GLUD2,ALDOC,BCAT1,LDHA,PC
GO Process	GO:0006537	Glutamate biosynthetic process	2	5	2.99	1.32	0.0071	9606.ENSP00000277865,9606.ENSP00000327589	GLUD1,GLUD2
Reactome	HSA-1430728	Metabolism	8	2092	0.97	0.97	3.75e-05	9606.ENSP00000216392,9606.ENSP00000277865,9606.ENSP00000327589,9606.ENSP00000335261,9606.ENSP00000378731,9606.ENSP00000443459,9606.ENSP00000445175,9606.ENSP00000498994	PYGL,GLUD1,GLUD2,TMLHE,ALDOC,BCAT1,LDHA,PC
Reactome	HSA-71291	Metabolism of amino acids and derivatives	4	368	1.43	0.97	0.0094	9606.ENSP00000277865,9606.ENSP00000327589,9606.ENSP00000335261,9606.ENSP00000443459	GLUD1,GLUD2,TMLHE,BCAT1
Reactome	HSA-8964539	Glutamate and glutamine metabolism	2	14	2.55	1.14	0.0131	9606.ENSP00000277865,9606.ENSP00000327589	GLUD1,GLUD2
WikiPathways	WP3925	Amino acid metabolism	4	90	2.04	2.44	2.62e-05	9606.ENSP00000277865,9606.ENSP00000443459,9606.ENSP00000445175,9606.ENSP00000498994	GLUD1,BCAT1,LDHA,PC
WikiPathways	WP534	Glycolysis and gluconeogenesis	3	43	2.24	2.05	0.00026	9606.ENSP00000378731,9606.ENSP00000445175,9606.ENSP00000498994	ALDOC,LDHA,PC
WikiPathways	WP5049	Glycolysis in senescence	2	11	2.65	1.54	0.0029	9606.ENSP00000378731,9606.ENSP00000445175	ALDOC,LDHA
